# Supplementary material for: The influence of storage time on ponazuril concentrations in feline plasma
Source: PeerJ. 2021 Nov 26;9:e12516. doi: 10.7717/peerj.12516 (PMC8628618; doi:10.7717/peerj.12516)
Supplement: Supplemental Information 1 [file peerj-09-12516-s001.xlsx]

## Sheet: Sheet1
Starting conc.	Day 1	Day 7	Day 14	Day 21	Day 28	Day 35	Day 42	Day 49	Day 56	Day 63	Day 70	Day 77	Day 84
0.3	0.3	0.3	0.3	0.3	0.3	0.3	0.291	0.291	0.294	0.294	0.282	0.294	0.273
7.5	7.5	7.5	7.5	7.5	7.5	7.08	7.08	7.2	7.08	7.1	7	6.8	6.8
15	15	15	15	15	15	14.4	14.8	14.8	14.3	14.6	14.7	14	14.9
